# Supplementary material for: MicroRNA inhibition fine-tunes and provides robustness to the restriction point switch of the cell cycle
Source: Sci Rep. 2016 Sep 9;6:32823. doi: 10.1038/srep32823 (PMC5017317; doi:10.1038/srep32823)
Supplement: Supplementary File 1 [file srep32823-s2.txt]

% Author: Ricardo C.H. del Rosario
%         rcdelros@broadinstitute.org
%
% Citation: del Rosario, RCH., Damasco JG., Aguda, BD. MicroRNA inhibition 
%         fine-tunes and provides robustness to the restriction point switch 
%         of the cell cycle, Scientific Reports (2016).


We have provided Matlab functions for the R model and for 
parameter sensitivity analysis.  We also have provided
a corresponding script for each function.  In order to have only one 
Supplementary File, we have concatenated the four files here.  They
must be saved into different matlab files before they can be used.

1) Rmodel_rhs.m - the R model

2) plot_Fig3_AtoD.m - script that uses the R model and plots
panels A-D of Figure 3

3) Rmodel_SensAnal_rhs.m - function that provides the right
hand side of the time-dependent sensitivity equations

4) run_Rmodel_SensAnal.m - script that uses the sensitivity 
analysis function to plot Supplementary Figure 7.


####### Save this file as "Rmodel_rhs.m"

function ydot=Rmodel_rhs(t, x, p, Spulse, Sfinal, Tpulse)

% Matlab function that gives the right hand side of the R model (microRNA 
%         inhibition of the restriction point R).  See the script
%         "plot_Fig3_AtoD.m" to see how to use the function.
%
% Author: Ricardo C.H. del Rosario
%         rcdelros@broadinstitute.org
%
% Citation: del Rosario, RCH., Damasco JG., Aguda, BD. MicroRNA inhibition 
%         fine-tunes and provides robustness to the restriction point switch 
%         of the cell cycle, Scientific Reports (2016).
%
% Optional parameters passed to the ODE solver:
%   Spulse: the magnitute of the serum pulse
%   Sfinal: the serum value after the pulse
%   Tpulse: the duration of the pulse

m=x(1);
e=x(2); 
cdvar=x(3); 
ce=x(4); 
r=x(5); 
rp=x(6); 
re=x(7); 
if (length(x) == 8)
    u=x(8);
    ydot=zeros(8,1);
else
    u=0;
    ydot=zeros(7,1);
end    

kM=p(1);
KS=p(2);
dM=p(3);
kE=p(4);
KM=p(5);
KE=p(6);
kb=p(7);
kp1=p(8);
KCD=p(9);
kp2=p(10);
KCE=p(11);
dE=p(12);
kRE=p(13);
kCD=p(14);
kCDS=p(15);
dCD=p(16);
kCE=p(17);
dCE=p(18);
kR=p(19);
kDP=p(20);
KRP=p(21);
dR=p(22);
dRP=p(23);
dRE=p(24);
gM=p(25);
gE=p(26);
KMu=p(27);
KEu=p(28);
k11a=p(29);
k11b=p(30);
k11c=p(31);
d11=p(32);

if (t < Tpulse)
    S = Spulse;
else
    S = Sfinal;    
end

dmdt=kM*S/(KS+S + gM*u) - dM*m;

dedt=kE*(m/(KM+m))*(e/(KE+e+gE*u)) + ...
    kb*m/(KM+m) + kp1*cdvar*re/(KCD+re) + ...
    kp2*ce*re/(KCE+re) - dE*e - kRE*r*e;

dcddt=kCD*m/(KM + m) + kCDS*S/(KS+S) - dCD*cdvar;

dcedt=kCE*e/(KE+e) - dCE*ce;

drdt=kR + kDP*rp/(KRP + rp) - kRE*r*e - ...
    kp1*cdvar*r/(KCD + r) - kp2*ce*r/(KCE + r) - dR*r;

drpdt= kp1*cdvar*r/(KCD + r) + kp2*ce*r/(KCE + r) + ...
    kp1*cdvar*re/(KCD + re) + kp2*ce*re/(KCE + re) - ...
    kDP*rp/(KRP + rp) - dRP*rp;

dredt=kRE*r*e - kp1*cdvar*re/(KCD + re) - ...
    kp2*ce*re/(KCE+re) - dRE*re;

dudt=k11a*m/(KMu+m) + k11b*e/(KEu+e) + k11c - d11*u;


ydot(1) = dmdt;
ydot(2) = dedt;
ydot(3) = dcddt;
ydot(4) = dcedt;
ydot(5) = drdt;
ydot(6) = drpdt;
ydot(7) = dredt;

if (length(x) == 8)
    ydot(8) = dudt;
end

end


####### This is the script file "plot_Fig3_AtoD.m"
% Matlab script to plot the output of the R model (microRNA inhibition of 
%         the restriction point R). This script plots Figure 3 a-d of the
%         paper and uses the function "Rmodel_rhs.m"
%
% Author: Ricardo C.H. del Rosario
%         rcdelros@broadinstitute.org
%
% Citation: del Rosario, RCH., Damasco JG., Aguda, BD. MicroRNA inhibition 
%         fine-tunes and provides robustness to the restriction point switch 
%         of the cell cycle, Scientific Reports (2016).

kM=1.0;
KS=0.5;
dM=0.7;
kE=0.4;
KM=0.15;
KE=0.15;
kb=0.003;
kp1=18;
KCD=0.92;
kp2=18;
KCE=0.92;
dE=0.25;
kRE=180;
kCD=0.03;
kCDS=0.45;
dCD=1.5;
kCE=0.35;
dCE=1.5;
kR=0.18;
kDP=3.6;
KRP=0.01;
dR=0.06;
dRP=0.06;
dRE=0.03;
gM=0.1;
gE=0.0;
KMu=0.1;
KEu=0.1;
k11a=0.05;
k11b=0.05;
k11c=0;
d11=0.001;

minit=0;
einit=0;
cdinit=0;
ceinit=0;
rinit=0;
rpinit=0;
reinit=0.55;
uinit=0;

initx(1)=minit;
initx(2)=einit;
initx(3)=cdinit;
initx(4)=ceinit;
initx(5)=rinit;
initx(6)=rpinit;
initx(7)=reinit;
initx(8)=uinit;

p(1)=kM;
p(2)=KS;
p(3)=dM;
p(4)=kE;
p(5)=KM;
p(6)=KE;
p(7)=kb;
p(8)=kp1;
p(9)=KCD;
p(10)=kp2;
p(11)=KCE;
p(12)=dE;
p(13)=kRE;
p(14)=kCD;
p(15)=kCDS;
p(16)=dCD;
p(17)=kCE;
p(18)=dCE;
p(19)=kR;
p(20)=kDP;
p(21)=KRP;
p(22)=dR;
p(23)=dRP;
p(24)=dRE;
p(25)=gM;
p(26)=gE;
p(27)=KMu;
p(28)=KEu;
p(29)=k11a;
p(30)=k11b;
p(31)=k11c;
p(32)=d11;


gE_gM_vals = [0 6.3e-4;
    1.41e-1 0;
    1.41e-1 6.3e-4];

tspan=linspace(0,40,1000);
ctr = 0;
Tpulse = 5;
Spulse = 20;
Sfinals=[0.8, 1];
for s_ctr = 1:2,
    Sfin = Sfinals(s_ctr);
    
    for p_ctr=1:2
        
        p(25) = 0; %gM
        p(26) = 0; %gE
        if p_ctr == 1
            [t1, y_nog] = ode15s(@(t, y)Rmodel_rhs(t, y, p, Spulse, Sfin, Tpulse), tspan, initx(1:7));
            
        else
            [t1, y_nog] = ode15s(@(t, y)Rmodel_rhs(t, y, p, Sfin, Sfin, Tpulse), tspan, initx(1:7));
        end
        
        p(25) = gE_gM_vals(1,1); %gM
        p(26) = gE_gM_vals(1,2); %gE
        if p_ctr == 1
            [t2, y_gE] = ode15s(@(t, y)Rmodel_rhs(t, y, p, Spulse, Sfin, Tpulse), tspan, initx);
        else
            [t2, y_gE] = ode15s(@(t, y)Rmodel_rhs(t, y, p, Sfin, Sfin, Tpulse), tspan, initx);
        end
        
        p(25) = gE_gM_vals(2,1); %gM
        p(26) = gE_gM_vals(2,2); %gE
        if p_ctr == 1
            [t3, y_gM] = ode15s(@(t, y)Rmodel_rhs(t, y, p, Spulse, Sfin, Tpulse), tspan, initx);
        else
            [t3, y_gM] = ode15s(@(t, y)Rmodel_rhs(t, y, p, Sfin, Sfin, Tpulse), tspan, initx);
        end
        
        
        p(25) = gE_gM_vals(3,1); %gM
        p(26) = gE_gM_vals(3,2); %gE
        if p_ctr == 1
            [t4, y_gEgM] = ode15s(@(t, y)Rmodel_rhs(t, y, p, Spulse, Sfin, Tpulse), tspan, initx);
        else
            [t4, y_gEgM] = ode15s(@(t, y)Rmodel_rhs(t, y, p, Sfin, Sfin, Tpulse), tspan, initx);
        end
        
        figure
        plot( tspan, y_nog(:, 2), '-', 'Color', [220, 20, 60]/255, 'linewidth', 2);
        hold on
        plot( tspan, y_gE(:, 2), '--',  'Color', [100, 149, 237]/255, 'linewidth', 2);
        plot( tspan, y_gM(:, 2), '-.', 'Color', [0, 255, 0]/255, 'linewidth', 2);
        plot( tspan, y_gEgM(:, 2), '--', 'Color', [255, 128, 0]/255, 'linewidth', 2);
        hleg = legend('No miR', '\Gamma_M=0,\Gamma_E=6.3e-4', '\Gamma_M=0.141,\Gamma_E=0', ...
            '\Gamma_M=0.141,\Gamma_E=6.3e-4');
        set(hleg, 'Location', 'East', 'Fontsize', 6);
        xlabel('Time (hr)');
        ylabel('E2F');
        myaxis = axis();
        if s_ctr == 1 && p_ctr == 2  
            axis([myaxis(1) myaxis(2) myaxis(3) 0.05]);
            spulse_height = 0.025;
        else
            axis([myaxis(1) myaxis(2) myaxis(3) 1.2]);
            spulse_height = 0.6;
        end    
        if p_ctr == 1
            plot([0 0], [0 spulse_height], 'm--');
            plot([0 Tpulse], [spulse_height spulse_height],'m--');
            text(1, spulse_height+0.025, sprintf('S=%i', Spulse));
            plot([Tpulse Tpulse], [spulse_height spulse_height/Spulse*Sfin], 'm--');
            plot([Tpulse 40], [spulse_height/Spulse*Sfin spulse_height/Spulse*Sfin], 'm--');
            text(30, spulse_height/Spulse*Sfin+0.025, sprintf('S=%.2f', Sfin ));
        else
            plot([0 40], [spulse_height/Spulse*Sfin spulse_height/Spulse*Sfin], 'm--');
            text(30, 2*spulse_height/Spulse*Sfin, sprintf('S=%.2f', Sfin ));
        end
		
    end
end


########### Save this function as "Rmodel_SensAnal_rhs.m"
function ydot = Rmodel_SensAnal_rhs(t,x,p)

% Matlab function that gives the right hand side of the sensitivity equations
%         of the R model (microRNA inhibition of the restriction point R).
%         See the script "run_Rmodel_SensAnal.m" to see how to use this function.
%
% Author: Ricardo C.H. del Rosario
%         rcdelros@broadinstitute.org
%
% Citation: del Rosario, RCH., Damasco JG., Aguda, BD. MicroRNA inhibition 
%         fine-tunes and provides robustness to the restriction point switch 
%         of the cell cycle, Scientific Reports (2016).

m = x(1);
e = x(2);
cd = x(3);
ce = x(4);
r = x(5);
rp = x(6);
re = x(7);
u = x(8);

kM=p(1);
KS=p(2);
dM=p(3);
kE=p(4);
KM=p(5);
KE=p(6);
kb=p(7);
kp1=p(8);
KCD=p(9);
kp2=p(10);
KCE=p(11);
dE=p(12);
kRE=p(13);
kCD=p(14);
kCDS=p(15);
dCD=p(16);
kCE=p(17);
dCE=p(18);
kR=p(19);
kDP=p(20);
KRP=p(21);
dR=p(22);
dRP=p(23);
dRE=p(24);
gM=p(25);
gE=p(26);
KMu=p(27);
KEu=p(28);
k11a=p(29);
k11b=p(30);
k11c=p(31);
d11=p(32);
S = p(33);

ydot = zeros( 8 + 8*33, 1);

ydot(1)=kM*S/(KS+S + gM*u) - dM*m;
ydot(2)=kE*(m/(KM+m))*(e/(KE+e+gE*u)) + kb*m/(KM+m) + kp1*cd*re/(KCD+re) + kp2*ce*re/(KCE+re) - dE*e - kRE*r*e;
ydot(3)=kCD*m/(KM+m) + kCDS*S/(KS+S) - dCD*cd;
ydot(4)=kCE*e/(KE+e) - dCE*ce;
ydot(5)=kR + kDP*rp/(KRP + rp) - kRE*r*e - kp1*cd*r/(KCD + r) - kp2*ce*r/(KCE + r) - dR*r;
ydot(6)= kp1*cd*r/(KCD + r) + kp2*ce*r/(KCE + r) + kp1*cd*re/(KCD + re) + kp2*ce*re/(KCE + re) - kDP*rp/(KRP + rp) - dRP*rp;
ydot(7)=kRE*r*e -kp1*cd*re/(KCD+re) -kp2*ce*re/(KCE+re) -dRE*re;
ydot(8)=k11a*m/(KMu+m) + k11b*e/(KEu+e)+k11c-d11*u;

ydot(8+1) = S/(KS+S + gM*u);
ydot(8+33) = kM/(KS+S + gM*u) -kM*S/(KS+S + gM*u)^2;
ydot(8+2) = -kM*S/(KS+S +gM*u)^2;
ydot(8+25) = -kM*S/(KS+S + gM*u)^2*u;
ydot(8+3) = -m;

ydot(8+33+4) = (m/(KM+m))*(e/(KE+e+gE*u));
ydot(8+33+5) = -kE*(m/(KM+m)^2)*(e/(KE+e+gE*u)) - kb*m/(KM+m)^2;
ydot(8+33+6) = -kE*(m/(KM+m))*(e/(KE+e+gE*u)^2);
ydot(8+33+26) = -kE*(m/(KM+m))*(e/(KE+e+gE*u)^2)*u;
ydot(8+33+7) = m/(KM+m);
ydot(8+33+8) = cd*re/(KCD+re);
ydot(8+33+9) = -kp1*cd*re/(KCD+re)^2;
ydot(8+33+10) = ce*re/(KCD+re);
ydot(8+33+11) = -kp2*ce*re/(KCE+re)^2;
ydot(8+33+12) = -e;
ydot(8+33+13) = -r*e;

ydot(8+2*33+14) = m/(KM+m);
ydot(8+2*33+5) = -kCD*m/(KM+m)^2;
ydot(8+2*33+15) = S/(KS+S);
ydot(8+2*33+33) = kCDS/(KS+S) - kCDS*S/(KS+S)^2;
ydot(8+2*33+2) = -kCDS*S/(KS+S)^2;
ydot(8+2*33+16) = -cd;

ydot(8+3*33+17) = e/(KE+e);
ydot(8+3*33+6) = -kCE*e/(KE+e)^2;
ydot(8+3*33+18) = -ce;

ydot(8+4*33+19) = 1;
ydot(8+4*33+20) = rp/(KRP + rp);
ydot(8+4*33+21) = -kDP*rp/(KRP + rp)^2;
ydot(8+4*33+13) = -r*e;
ydot(8+4*33+8) =  -cd*r/(KCD + r);
ydot(8+4*33+9) = kp1*cd*r/(KCD + r)^2;
ydot(8+4*33+10) = -ce*r/(KCE + r);
ydot(8+4*33+11) = kp2*ce*r/(KCE + r)^2;
ydot(8+4*33+22) = -r;

ydot(8+5*33+8) = cd*r/(KCD + r) + cd*re/(KCD + re);
ydot(8+5*33+9) = -kp1*cd*r/(KCD + r)^2 - kp1*cd*re/(KCD + re)^2;
ydot(8+5*33+10) = ce*r/(KCE + r) + ce*re/(KCE + re);
ydot(8+5*33+11) = -kp2*ce*r/(KCE + r)^2 - kp2*ce*re/(KCE + re)^2;
ydot(8+5*33+20) = rp/(KRP + rp);
ydot(8+5*33+21) = kDP*rp/(KRP + rp)^2;
ydot(8+5*33+23) = -rp;

ydot(8+6*33+13) = r*e;
ydot(8+6*33+8) = -cd*re/(KCD+re);
ydot(8+6*33+9) = kp1*cd*re/(KCD+re)^2;
ydot(8+6*33+10) = ce*re/(KCE+re);
ydot(8+6*33+11) = kp2*ce*re/(KCE+re)^2;
ydot(8+6*33+24) = -re;

ydot(8+7*33+29) = m/(KMu+m);
ydot(8+7*33+27) = -k11a*m/(KMu+m)^2;
ydot(8+7*33+30) = e/(KEu+e);
ydot(8+7*33+28) = -k11b*e/(KEu+e)^2;
ydot(8+7*33+31) = 1;
ydot(8+7*33+32) = -u;

end


###### Save this script file as "run_Rmodel_SensAnal.m"
% Matlab script to run time-dependent sensitivity analysis on the R model and to 
%         plot Supplementary Fig. 7.  Uses the function "Rmodel_SensAnal_rhs.m"
%
% Author: Ricardo C.H. del Rosario
%         rcdelros@broadinstitute.org
%
% Citation: del Rosario, RCH., Damasco JG., Aguda, BD. MicroRNA inhibition 
%         fine-tunes and provides robustness to the restriction point switch 
%         of the cell cycle, Scientific Reports (2016).

Nt = 1000;
tspan = linspace(0, 5000, Nt);
options = odeset('RelTol',1e-6,'AbsTol', 1e-8);

S_vals = [0.8, 1.0, 2, 3, 4, 5];
gE_vals = [0, 6.36e-4, 7.5e-4, 1.5e-3, 2.05e-3, 3e-3, 4.88e-3, 6.93e-3];
gM_vals = [0, 1.25e-6, 2.5e-2, 3.75e-2, 4.04e-2, 1.41e-1, 0.2, 0.4, 0.6, 0.8, 1.8e0];
kE_vals = [0.125, 0.263, 0.274, 0.287, 0.3, 0.35];

nloop = length(S_vals)*length(gE_vals)*length(gM_vals)*length(kE_vals);
sens_vals = zeros(33,nloop);

kM=1.0;
KS=0.5;
dM=0.7;
kE=0.4;
KM=0.15;
KE=0.15;
kb=0.003;
kp1=18;
KCD=0.92;
kp2=18;
KCE=0.92;
dE=0.25;
kRE=180;
kCD=0.03;
kCDS=0.45;
dCD=1.5;
kCE=0.35;
dCE=1.5;
kR=0.18;
kDP=3.6;
KRP=0.01;
dR=0.06;
dRP=0.06;
dRE=0.03;
KMu=0.1;
KEu=0.1;
k11a=0.05;
k11b=0.05;
k11c=0;
d11=0.001;

p(1)=kM;
p(2)=KS;
p(3)=dM;
%p(4)=kE;  This is initialized below
p(5)=KM;
p(6)=KE;
p(7)=kb;
p(8)=kp1;
p(9)=KCD;
p(10)=kp2;
p(11)=KCE;
p(12)=dE;
p(13)=kRE;
p(14)=kCD;
p(15)=kCDS;
p(16)=dCD;
p(17)=kCE;
p(18)=dCE;
p(19)=kR;
p(20)=kDP;
p(21)=KRP;
p(22)=dR;
p(23)=dRP;
p(24)=dRE;
%p(25)=gM; This is initialized below
%p(26)=gE; This is initialized below
p(27)=KMu;
p(28)=KEu;
p(29)=k11a;
p(30)=k11b;
p(31)=k11c;
p(32)=d11;
%p(33)=S; This is initialized below

init_vals = zeros(8 + 8*33, 1);
init_vals(1)=0;
init_vals(2)=0;
init_vals(3)=0;
init_vals(4)=0;
init_vals(5)=0;
init_vals(6)=0;
init_vals(7)=0.55;
init_vals(8)=0;

ctr = 0;
for S=S_vals
    for gE=gE_vals
        for gM=gM_vals
            for kE=kE_vals
                p(4) = kE;
                p(25)= gM;
                p(26)= gE;
                p(33)= S;
                
                ctr = ctr + 1;
                
                [tout, xout] = ode15s(@(t,x)Rmodel_sensanal_rhs(t,x,p), tspan,init_vals,options);
                for j=1:33
                    sum1 = 0;
                    for i=1:8
                        for k=1:Nt
                            sum1 = sum1 + ( p(j)/(1e-6*xout(k,i) + 1e-8) * ...
                                xout(k, 8 + (i-1)*33 + j)  )^2;
                        end
                    end
                    sens_vals(j, ctr) = sqrt(sum1)/(8*Nt);
                end
                fprintf('Done %i out of %i\n', ctr, nloop);
            end
        end
    end
end
figure
boxplot(sens_vals');
set(gca, 'Fontsize', 8);
set(gca, 'Yscale', 'log');
